# Supplementary material for: Orange-Peel-Derived Nanobiochar for Targeted Cancer Therapy
Source: Pharmaceutics. 2022 Oct 21;14(10):2249. doi: 10.3390/pharmaceutics14102249 (PMC9607014; doi:10.3390/pharmaceutics14102249)
Supplement: Supplementary file 1 [file pharmaceutics-14-02249-s001.zip]

Archive with 1 entries (1 files):
- pharmaceutics-1936622-supplementary.pdf
